# Supplementary material for: Modeling of Personalized Treatments in Colon Cancer Based on Preclinical Genomic and Drug Sensitivity Data
Source: Cancers (Basel). 2021 Nov 30;13(23):6018. doi: 10.3390/cancers13236018 (PMC8656546; doi:10.3390/cancers13236018)
Supplement: Supplementary file 1 [file cancers-13-06018-s001.zip]

Archive with 1 entries (1 files):
- cancers-1477565-supplementary.pdf
